# Supplementary material for: Cryoablation for fibroadenoma with liquid nitrogen based system: A retrospective analysis of prospectively collected data
Source: PLoS One. 2026 Jan 23;21(1):e0340969. doi: 10.1371/journal.pone.0340969 (PMC12829868; doi:10.1371/journal.pone.0340969)
Supplement: S2 File — (XLSX) [file pone.0340969.s002.xlsx]

## Sheet: data for SAS July
Tumor_id	Num_tumor	ID (anonymised )	Tumor_number_of_lesions	Tumor_side	Tumor_location	Tumor_size_mm	Tumor_Width	Tumor_Hight	Tumor_Depth	Tumor_Vol_ml	proc_cat	proc_g	Prob_size	Prob_length	cool_zone	no_of_positions	p1_F1	p1_T	p1_F2	p2_F1	p2_T	p2_F2	p3_F1	p3_T	p3_F2	p4_F1	p4_T	p4_F2	Total_procedure_time	Totaol procedure time per patient (P1+p2+p3+p4)	adverse_events	Cryozone	num_FU	FU1_Width	FU1_Hight	FU1_Depth	FU1_Vol	FU1_AE	FU2_Width	FU2_Hight	FU2_Depth	FU2_Vol	FU2_AE	FU3_Width	FU3_Hight	FU3_Depth	FU3_Vol	FU3_AE	FU4_Width
1	1	1	1	L	8	40x23x18	40	23	18	8.6708	FAP72	10	3.4	140		1	5	5	6										16		no	ND	5	42	26	22	12.5789		34	29	19	9.8091		27	21	18	5.34385		26
2	1	2	1	R	1	12x9x7	12	9	7	0.395841	FAP71	10	3.4	127		1	2	2	2										6		no	ND	4	21	19	13	2.71591		14	10	9	0.659734		10	9	6	0.282743		0
3	1	3	1	L	5	19x18x12	19	18	12	2.14885	FAP71	10	3.4	127		1	2	2	2										6		no	ND	5	16	16	11	1.47445		12	11	7	0.483805		8	8	5	0.167552		8
4	1	4	2	R	1	14x10x14	14	10	14	1.02625	FAP71	10	3.4	127		1	2	2	2										6		no	ND	6	12	12	10	0.753982		10	9	8	0.376991		8	7	6	0.175929		0
5	2	4	2	R	4	25x27x22	27	25	22	7.77544	FAP72	10	3.4	127		1				3	3	3							9		no	ND	6	24	18	18	4.0715		18	17	16	2.56354		18	10	9	0.84823		15
6	1	5	1	L	1	32x24x9	32	24	9	3.61911	FAP72	10	3.4	140		1	3	2	3										8		no	ND	4	26	18	9	2.2054		17	16	6	0.854513		15	14	6	0.659734		14
7	1	6	4	R	1	13x8x15	15	13	8	0.816814	FAP71	10	3.4	127		1	2	2	2										6		no	ND	5	12	11	7	0.483805		8	6	5	0.125664		8	7	7	0.205251		4
8	2	6	4	L	1	30x20x28	30	28	20	8.79646	FAP71	10	3.4	127		1				3	3	3							9		no	ND	5	28	23	17	5.73236		22	16	15	2.7646		22	14	13	2.09649		22
9	3	6	4	L	2	8x6x8	8	8	6	0.201062	FAP71	10	3.4	127		1							2	2	2				6		no	ND	5	6	6	6	0.113097		10	7	5	0.18326		8	8	8	0.268083		8
10	4	6	4	L	3	11x6x8	11	8	6	0.27646	FAP71	10	3.4	127		1							2	2	2				6	1	no	ND	5	8	6	5	0.125664		12	10	6	0.376991		8	8	8	0.268083		8
11	1	7	1	L	3	23x27x9	27	23	9	2.92639	FAP71	10	3.4	127		1	4	4	4										12		no	ND	5	22	20	13	2.99498		22	17	11	2.15409		16	15	10	1.25664		13
12	1	8	1	L	7	22x7x7	22	7	7	0.564439	FAP71	10	3.4	127		1	2	2	2										6		no	ND	4	22	7	7	0.564439		20	14	9	1.31947		19	12	8	0.955044		0
13	1	9	1	R	1	28x28x16	28	28	16	6.56802	FAP72	10	3.4	140		1	2	2	2										6		no	ND	4	25	24	17	5.34071		21	20	12	2.63894		15	12	7	0.659734		7
14	1	10	1	L	8	24x14x22	24	22	14	3.87044	FAP71	10	3.4	127		1	2	2	2										6		no	ND	3	18	15	15	2.12058		15	12	11	1.03673		11	10	10	0.575959
15	1	11	3	R	1	28x24x12	28	24	12	4.2223	FAP71	10	3.4	127		1	3.5	4	4										11.5		no	27x19x11	6	21	15	10	1.64934		27	16	9	2.03575		16	12	7	0.703717		0
16	2	11	3	L	6	12x11x6	12	11	6	0.41469	FAP71	10	3.4	140		1	1.5	2	1.5										5		no	11x11x7	6	9	9	7	0.296881		9	8	8	0.301593		9	7	5	0.164934		0
17	1	12	1	L	8	35x28x24	35	28	24	12.315	FAP72	10	3.4	140		1	3	3	3										9		Yes- Incomplete treatment	ND	4	35	28	24	12.315		31	26	22	9.28445		29	27	19	7.78958		33
18	2	12	1	L	8	35x28x24	35	28	24	12.315	FAP71	10	3.4	127		3	2	2	2	3	2	3	2	2	2				20		no	ND	4	34	29	21	10.8416		28	19	14	3.89976		27	17	15	3.60498		27
19	1	13	2	R	1	9x6x8	9	8	6	0.226195	FAP71	10	3.4	127		1	2	2	2										6		no	ND	1	0	0	0	0
20	2	13	2	L	2	15x7x14	15	14	7	0.76969	FAP71	10	3.4	127		1	5	2	5										12		no	ND	1	8	7	6	0.175929
21	1	14	2	R	1	30x26x18	30	26	18	7.35133	FAP72	10	3.4	140		2	6	6	6	2	2	2							24		no	ND	6	31	25	20	8.11578		24	18	18	4.0715		17	17	13	1.96716		16
22	2	14	2	L	5	10x9x5	10	9	5	0.235619	FAP72	10	3.4	140		1							2	2	2				6		no	ND	6	8	5	8	0.17		0	0	0	0		0	0	0	0		0
23	1	15	2	R	5	27x27x27	27	27	27	10.306	FAP71	10	3.4	127		2	4	4	4	2	2	2							18		no	ND	4	28	26	22	8.38596		23	22	12	3.17929		22	16	11	2.02737		19
24	2	15	2	L	7	24x24x24	24	24	24	7.23823	FAP71	10	3.4	127		1							4	4	4				12		no	ND	4	21	21	16	3.69451		20	17	14	2.49233		18	17	11	1.76243		18
25	1	16	1	R	3	21x14x9	21	14	9	1.38544	FAP72	10	3.4	140		1	1.15	1	1.15										3.3		no	ND	6	17	9	7	0.560774		16	9	6	0.452389		16	9	4	0.301593		0
26	1	17	1	R	8	38x38x38	38	38	38	28.7309	FAP72	10	3.4	140		1	3	3	3										9		no	ND	4	28	20	19	5.57109		17	16	15	2.13628		16	11	10	0.921534		14
27	1	18	3	L	1	27x16x22	27	22	16	4.97628	FAP71	10	3.4	127		1	6	5	6										17		no	ND	4	31	24	18	7.01203		28	20	16	4.69145		29	23	14	4.88937		29
28	2	18	3	L	1	10x10x10	10	10	10	0.523599	FAP71	10	3.4	127		1				1.15	1	1.15							3.3		no	ND	4	10	10	10	0.523599		7	7	7	0.179594		6	6	6	0.113097		6
29	3	18	3	L	4	16x12x18	16	12	18	1.80956	FAP71	10	3.4	127		1							3	3	3				9		no	ND	4	19	14	13	1.8106		13	11	9	0.673872		13	10	9	0.612611		10
30	1	19	1	L	1	45x28x14	45	28	14	9.23628	FAP78	13	2.4	134		2	3	3	3	2	2	2							15		no	ND	2	30	20	15	4.71239		17	10	9	0.801106
31	1	20	1	R	4	36x26x15	36	26	15	7.35133	FAP72	10	3.4	140		2	2	2	2	3	3	3							15		no	ND	5	32	21	14	4.92602		25	17	14	3.11541		21	17	11	2.05617		15
32	1	21	1	L	8	10x10x24	24	10	10	1.25664	FAP78	13	2.4	134		1	2	2	2										6		no	ND	3	20	12	12	1.50796		7	6	5	0.109956
33	1	22	2	L	1	37x19x35	37	35	19	12.8831	FAP72	10	3.4	140		1	6	5	6										17		no	ND	4	37	28	20	10.849		31	26	23	9.70647		31	25	16	6.49262		26
34	1	23	4	L	6	32x23x20	32	23	20	7.70737	FAP71	10	3.4	127		1	4	4	4										12		no	ND	4	27	25	20	7.06858		14	13	13	1.23883		19	10	10	0.994838		9
35	2	23	4	L	1	20x20x14	20	20	14	2.93215	FAP71	10	3.4	127		1				2	2	2							6		no	ND	4	20	20	16	3.35103		21	19	17	3.55157		20	17	17	3.0264		16
36	3	23	4	R	5	14x10x12	14	12	10	0.879646	FAP71	10	3.4	127		1							1.25	1	1.25				3.5		no	ND	4	14	13	10	0.95295		12	11	10	0.69115		11	10	8	0.460767		10
37	4	23	4	R	6	19x19x14	19	19	14	2.64627	FAP71	10	3.4	127									1.25	1	1.25				3.5	1	no	ND	4	17	16	13	1.85145		17	12	12	1.28177		15	10	10	0.785398		16
38	1	24	1	L	1	29x26x13	29	26	13	5.13232	FAP71	10	3.4	127		1	4	3	4										11		no	ND	3	18	17	11	1.76243		11	9	6	0.311018		0	0	0	0
39	1	25	2	R	1	24x27x11	27	24	11	3.73221	FAP78	13	2.4	134		1	3	3	3										9		no	ND	4	18	15	13	1.83783		11	12	8	0.55292		0	0	0	0		0
40	2	25	2	R	1	8x7x4	8	7	4	0.117286	FAP78	13	2.4	134		1	2	2	2										6		no	ND	4	6	6	6	0.113097		0	0	0	0		0	0	0	0		0
41	1	26	3	L	8	29x25x17	29	25	17	6.45335	FAP71	10	3.4	127		3	5	5	4	5	5	4	1.5	1.5	1.5				32.5		no	ND	5	25	17	15	3.33794		21	20	18	3.95841		19	19	18	3.40234		17
42	2	26	3	L	8	25x17x17	25	17	17	3.783	FAP71	10	3.4	127			5	5	4	5	5	4	1.5	1.5	1.5				32.5	1	no	ND	5	23	22	19	5.03388		20	20	17	3.56047		19	15	11	1.64148		11
43	3	26	3	R	8	21x15x12	21	15	12	1.9792	FAP71	10	3.4	127		1										2	2	2	6		no	ND	5	14	13	12	1.14354		14	13	12	1.14354		8	7	7	0.205251		8
44	1	27	1	L	5	11x7x6	11	7	6	0.241903	FAP71	10	3.4	127		1	1.5	1.5	1.5										4.5		no	ND	4	6	5	4	0.0628319		0	0	0	0		0	0	0	0		0
45	1	28	1	R	5	27x13x18	27	18	13	3.3081	FAP78	13	2.4	134		1	2.5	2.5	2.5										7.5		no	ND	3	26	13	11	1.94674		15	8	6	0.376991		5	4	3	0.0314159
46	1	29	3	R	2	28x24x15	28	24	15	5.27788	FAP71	10	3.4	127		1	4	4	4										12		no	ND	5	21	19	12	2.50699		8	8	5	0.167552		0	0	0	0		0
47	2	29	3	R	1	14x13x7	14	13	7	0.667065	FAP71	10	3.4	127		1				2	2	2							6		no	ND	5	10	10	10	0.523599		10	9	8	0.376991		0	0	0	0		0
48	3	29	3	R	1	21x10x15	21	15	10	1.64934	FAP71	10	3.4	127		1							3	3	3				9		no	ND	5	13	11	10	0.748746		0	0	0	0		0	0	0	0		0
49	1	30	1	R	2	34x17x18	34	18	17	5.44752	FAP72	10	3.4	140		1	5	5	5										15		no	ND	4	23	20	15	3.61283		16	13	10	1.08909		0	0	0	0		0
50	1	31	1	R	1	12x8x9	12	9	8	0.452389	FAP78	13	2.4	134		1	2.5	2.5	2.5										7.5		no	ND	3	11	8	7	0.322537		7	7	6	0.153938		7	7	6	0.153938
51	1	32	1	L	1	20x20x13	20	20	13	2.72271	FAP71	10	3.4	127		1	2	2	2										6		no	ND	5	16	15	10	1.25664		15	11	10	0.863938		14	9	8	0.527788		10
52	1	33	2	R	1	28x17x13	28	17	13	3.24003	FAP78	13	2.4	134		1	2	2	2.5										6.5		no	ND	1	28	20	10	2.93215
53	1	34	1	R	1	32x22x22	32	22	22	8.1095	FAP72	10	3.4	140		1	4	4	4										12		no	ND	4	27	23	17	5.52763		21	15	13	2.14414		15	10	10	0.785398		12
54	1	35	1	L	6	15x11x6	15	11	6	0.518363	FAP78	13	2.4	134		1	2	2	2										6		no	ND	4	16	12	12	1.20637		11	9	9	0.466527		0	0	0	0		0
55	1	36	1	L	1	16x12x7	16	12	7	0.703717	FAP71	10	3.4	127		1	2	2	2										6		no	ND	2	11	7	7	0.28222		10	7	6	0.219911
56	1	37	3	L	8	26x15x10	26	15	10	2.04204	FAP72	10	3.4	140		3	2	2	2										6		no	ND	3	18	18	10	1.69646		16	12	9	0.904779		8	8	6	0.201062
57	2	37	3	L	7	36x18x16	36	18	16	5.42867	FAP72	10	3.4	140						4	4	4							12		no	ND	3	27	18	16	4.0715		21	15	14	2.30907		8	11	10	0.460767
58	3	37	3	L	7	16x15x9	16	15	9	1.13097	FAP72	10	3.4	140									1.5	2	1.5				5		no	ND	3	14	13	9	0.857655		12	11	8	0.55292		10	7	8	0.293215
59	1	38	2	R	5	42x37x22	42	37	22	17.9008	FAP71	10	3.4	127		3	8	8	8	8	6	6	4	4	4				56		no	ND	4	33	28	23	11.1275		28	26	14	5.33652		15	14	13	1.42942		15
60	2	38	2	R	5	44x35x26	44	35	26	20.9649	FAP71	10	3.4	127			8	8	8	8	6	6	4	4	4				56	1	no	ND	4	38	27	25	13.4303		30	20	18	5.65487		21	19	15	3.13374		15
61	1	39	1	L	6	24x21x17	24	21	17	4.48619	FAP71	10	3.4	127		1	3	3	3										9		no	ND	4	21	17	16	2.9908	-	20	16	16	2.68083	-	17	17	16	2.42112		15
62	1	40	1	R	5	18x18x18	18	18	18	3.05363	FAP71	10	3.4	127		1	2	2	2										6		no	ND	0
63	1	41	2	L	3	39x36x27	39	36	27	19.8486	FAP72	10	3.4	140		2	4	4	4	3	3	3							21		no	ND	2	33	26	23	10.3327		27	18	18	4.58044
64	2	41	2	R	5	30x25x18	30	25	18	7.06858	FAP72	10	3.4	140		1							3	3	3				9		no	ND	2	25	19	16	3.97935		10	9	9	0.424115
65	1	42	1	R	1	80x50x30	80	50	30	62.8319	FAP72	10	3.4	140		3	3	3	3	3	3	3	2	2	2				24		no	ND	3	58	35	27	28.6984		45	28	16	10.5558		36	23	14	6.06956
66	1	43	1	L	4	19x17x17	19	17	17	2.87508	FAP71	10	3.4	127		1	2	2	2										6		no	19x15x17	2	15	13	12	1.22522		6	7	5	0.109956
67	1	44	1	L	2	15x8x12	15	12	8	0.753982	FAP71	10	3.4	127		1	2	2	2										6		no	20x13x15	2	11	10	8	0.460767		0	0	0	0
68	1	45	2	L	9	35x20x15	35	20	15	5.49779	FAP72	10	3.4	140		3	3	2	3	1.5	2	1.5	1.5	2	1.5				18		no	ND	5	35	24	15	6.59734		30	20	13	4.08407		22	17	16	3.13322		23
69	2	45	2	L		23x17x16	23	17	16	3.27563	FAP71	10	3.4	127		4	7	7	7	3	3	3	2	2	2	2	2	2	42		no	ND	2	0	0	0	0		0	0	0	0
70	1	46	2	R	4	31x24x13	31	24	13	5.06425	FAP71	10	3.4	127		1	5	5	5										15		no	ND	3	17	13	10	1.15715		14	10	7	0.513127		8	7	6	0.175929
71	2	46	2	R	4	10x7x6	10	7	6	0.219911	FAP71	10	3.4	127		1				2	2	2							6		no	ND	3	8	7	6	0.175929		0	0	0	0		0	0	0	0
72	1	47	2	L	7	27x27x14	27	27	14	5.34385	FAP78	13	2.4	134		2	2	2	2	2	2	1							11		no	ND	3	26	26	13	4.60139		15	20	9	3.18767		0	0	0	0
73	2	47	2	L	7	17x4x6	17	6	4	0.213628	FAP78	13	2.4	134		1							1.5	2	1.5				5		no	ND	3	11	5	5	0.14399		8	7	4	0.0267035		0	0	0	0
74	1	48	1	L	4	25x16x33	33	25	16	6.9115	FAP78	13	2.4	134		2	2	2	2	1.5	2	1.5							11		no	ND	3	23	29	12	4.19088		19	13	9	1.16396	+	18	13	9	1.1027
75	2	48	1	L	4	27x13x13	27	13	13	2.38918	FAP71	10	3.4	127		1	5	5	5										15		no	ND	3	13	12	8	0.653451		11	9	8	0.41469		0	0	0	0
76	1	49	1	R	2	19x13x11	19	13	11	1.42262	FAP71	10	3.4	127		1	2	2	2										6		no	ND	4	15	11	11	0.950332		11	8	7	0.322537		7	6	6	0.131947		6
77	1	50	2	R	5	25x22x17	25	22	17	4.89565	FAP71	10	3.4	127		3	2	2	2	5	5	5	5	5	5				36		no	ND	2	23	22	18	4.76894		14	8	7	0.410501
78	2	50	2	R	4	22x16x11	22	16	11	2.02737	FAP71	10	3.4	127			2	2	2	5	5	5	5	5	5				36	1	no	ND	2	18	12	12	1.35717		14	11	9	0.725708
79	1	51	3	R	8	41x34x26	41	34	26	18.9773	FAP72	10	3.4	140		1	9	9	9										27		no	ND	3	29	29	27	11.8894		25	22	15	4.31969		14	18	12	1.58336
80	2	51	3	R	6	32x24x10	32	24	10	4.02124	FAP72	10	3.4	140		1				5	5	5							15		no	ND	3	27	19	11	2.95467		15	14	8	0.879646		16	14	9	1.05558
81	3	51	3	L	5	22x18x10	22	18	10	2.07345	FAP72	10	3.4	140		1							3	3	3				9		no	ND	3	18	18	15	2.54469		20	16	10	1.67552		15	15	9	1.06029
82	1	52	1	R	1	11x8x10	11	10	8	0.460767	FAP71	10	3.4	127		1	2	2	2										6		no	ND	1	0	0	0	0
83	1	53	2	R	3	38x26x19	38	26	19	9.829	FAP72	10	3.4	140		1	4	4	4										12		no	ND	3	33	21	15	5.44281		25	17	13	2.89288		5	4	6	0.0628319
84	2	53	2	R	8	28x28x12	28	28	12	4.92602	FAP72	10	3.4	140		1				4	4	4							12		no	ND	3	24	23	14	4.04637		17	15	11	1.46869		6	5	8	0.125664
85	1	54	2	L	8	13x8x6	13	8	6	0.326726	FAP72	10	3.4	140		1	2	2	2										6		no	ND	3	14	12	9	0.791681		10	8	7	0.293215		9	6	5	0.141372
86	2	54	2	R	1	38x32x20	38	32	20	12.7339	FAP72	10	3.4	140		1	8	8	8										24		no	ND	3	28	23	20	6.74395		14	12	12	1.05558		10	8	6	0.251327
87	1	55	1	R	1	27x25x12	27	25	12	4.24115	FAP71	10	3.4	127		1	4	4	4										12		no	ND	2	32	19	11	3.50183		23	15	8	1.44513
88	1	56	3	L	3	16x12x9	16	12	9	0.904779	FAP72	10	3.4	140															3.3		no	ND	2	12	14	10	0.879646		10	9	5	0.235619
89	2	56	3	L	6	28x15x9	28	15	9	1.9792	FAP72	10	3.4	140															3.3	1	no	ND	2	18	17	10	1.60221		16	12	12	1.20637
90	3	56	3	L	3	42x32x15	42	32	15	10.5558	FAP72	10	3.4	140															3.3	1	no	ND	2	36	24	16	7.23823		20	15	11	1.72788
91	1	57	1	L	7	27x19x24	27	24	19	6.44655	FAP71	10	3.4	127		1	3	2	3										8		no	ND	4	21	17	13	2.43002		13	9	13	0.796394		11	8	11	0.506844		7
92	1	58	3	R	1	25x17x23	25	23	17	5.11818	FAP72	10	3.4	140		1	2	2	2										6		Yes- minor skin involvement	ND	3	19	10	15	1.49226		0	0	0	0		0	0	0	0
93	2	58	3	L	1	28x22x18	28	22	18	5.80566	FAP72	10	3.4	140		3	4	4	4	3	3	3	1.5	2	1.5				26		no	ND	3	16	22	18	3.31752		0	0	0	0		0	0	0	0
94	3	58	3	L	8	23x17x20	23	20	17	4.09454	FAP72	10	3.4	140		1										3	3	3	9		no	ND	3	23	11	15	1.98706		0	0	0	0		0	0	0	0
95	1	59	1	L	8	15x10x6	15	10	6	0.471239	FAP71	10	3.4	127		1	3	3	3										9		no	29x22x21	3	10	7	6	0.219911		4	4	4	0.0335103		0	0	0	0
96	1	60	1	R	2	48x54x27	48	27	54	35.965	FAP71	10	3.4	127		4	6.3	6.3	6.3	4	4	4	2	2	2	5	5	5	51.9		Yes- 2 mm residue! (return)	ND	3	46	43	22	22.7849		46	42	22	22.255		13	31	20	4.22021
97	1	61	1	R	8	34x21x20	34	21	20	7.47699	FAP71	10	3.4	127		1	5	5	5										15		no	ND	3	15	14	14	1.53938		10	8	7	0.293215		0	0	0	0
98	1	62	1	R	4	15x15x7	15	15	7	0.824668	FAP71	10	3.4	127		1	2	2	2										6		no	ND	2	11	10	8	0.460767		8	5	9	0.188496
99	1	63	2	R	2	19x15x12	19	15	12	1.79071	FAP71	10	3.4	127		1	3	3	3										9		no	ND	2	9	9	6	0.254469		6	6	6	0.113097
100	2	63	2	R	8	12x11x10	12	11	10	0.69115	FAP71	10	3.4	127		1				2	2	2							6		no	ND	2	7	6	6	0.131947		7	8	6	0.175929
101	1	64	1	L	8	27x22x13	27	22	13	4.04323	FAP71	10	3.4	127		1	8	8	8										24		no	ND	3	23	20	12	2.89027		16	15	8	1.00531		16	14	9	1.05558
102	1	65	1	R	5	39x34x22	39	34	22	15.2744	FAP72	10	3.4	140		1	8	8	8										24		no	ND	3	33	29	21	10.5228		28	26	18	6.86124		29	23	18	6.28633
103	1	66	1	R	7	27x22x20	27	22	20	6.22035	FAP71	10	3.4	127		1	7	7	7										21		no	ND	3	20	18	17	3.20442		16	18	12	1.80956		0	0	0	0
104	1	67	1	L	1	25x25	25	25	25	8.18123	FAP71	10	3.4	127		1	6.5	6.5	6.5										19.5		no	ND	1	0	0	0	0
105	1	68	2	R	4	15x17x8	17	15	8	1.06814	FAP71	10	3.4	127		1	2	2	2										6		no	ND	1	7	13	11	0.524122
106	2	68	2	L	1	15x13x6	15	6	3	0.141372	FAP71	10	3.4	127		1	2.15	2.15	2.15										6.45		no	ND	1	14	11	11	0.886976
107	1	69	3	R	1	30x26x18	30	26	18	7.35133	FAP71	10	3.4	127		1	5	5	5										15		no	ND	2	20	20	19	3.97935		14	18	10	1.31947
108	2	69	3	R	4	20x16x6	20	16	6	1.00531	FAP71	10	3.4	127		1				4	4	4							12		no	ND	2	15	14	11	1.20951		10	13	7	0.476475
109	3	69	3	R	8	10x9x6	10	9	6	0.282743	FAP71	10	3.4	127		1							4	4	4				12		no	ND	2	12	12	11	0.82938		9	6	9	0.254469
110	1	70	1	R	5	32x30x22	32	30	22	11.0584	FAP71	10	3.4	127		1	9.5	9.5	9.5										28.5		no	ND	3	28	32	25	11.7286		24	24	20	6.03186		0	0	0	0
111	1	71	2	R	6	33x28x18	33	28	18	8.70849	FAP71	10	3.4	127		1	8	8	8										24		no	ND	3	25	24	14	4.39823		19	19	13	2.45725		9	8	7	0.263894
112	2	71	2	R	6	12x6x5	12	6	5	0.188496	FAP71	10	3.4	127		1				2	2	2							6		no	ND	3	6	5	4	0.0628319	-	5	6	4	0.0628319		0	0	0	0
113	1	72	1	R	5	29x31x19	31	29	19	8.94359	FAP72	10	3.4	140		2	8	8	5	8	8	4							41		no	ND	3	34	33	28	16.4494	-	25	13	24	4.08407		20	19	9	1.79071
114	1	73	1	L	8	6x7x7	7	7	6	0.153938	FAP72	10	3.4	140		1	2	2	2.5										6.5		no	ND	1	0	0	0	0
115	1	74	3	R	5	24x18x14	24	18	14	3.16673	FAP71	10	3.4	127		1	6	6	6										18		no	ND	3	17	15	10	1.33518		13	12	19	1.55195		6	4	5	0.0628319
116	2	74	3	R	6	14x13x6	14	13	6	0.57177	FAP71	10	3.4	127		1				3.5	3.5	3							10		no	ND	3	11	9	8	0.41469		17	10	12	1.06814		12	12	8	0.603186
117	3	74	3	L	9	21x19x10	21	19	10	2.08916	FAP71	10	3.4	127		1	3.5	3.5	3										10		no	ND	3	17	12	9	0.961327		11	8	8	0.368614		4	4	4	0.0335103
118	1	75	3	R	4	21x11x16	21	16	11	1.93522	FAP72	10	3.4	140		1	2	2	2										6		no	ND	2	23	18	12	2.60124		13	9	13	0.796394
119	2	75	3	R	5	21x11x16	21	16	11	1.93522	FAP72	10	3.4	140		1				3	3	3							9		no	ND	2	18	16	12	1.80956		11	16	11	1.01369
120	3	75	3	R	5	43x25x39	43	39	25	21.9519	FAP72	10	3.4	140		1							11	11	11				33		no	ND	2	41	37	31	24.6233		29	27	20	8.19956
121	1	76	1	L	5	32x22x16	32	22	16	5.89782	FAP72	10	3.4	140		1	6	6	6										18		no	ND	1	22	34	12	4.69982
122	1	77	1	L	1	17x13x12	17	13	12	1.38858	FAP71	10	3.4	127		1	2	2	2.5										6.5		no	ND	2	15	12	10	0.942478		11	12	12	0.82938
123	1	78	1	R	9	45x34x24	45	34	24	19.2265	FAP78	13	2.4	134		3	8	8	8	5	5	5	5	5	5				54		no	ND	3	39	28	26	14.866		37	23	16	7.12932		0	0	0	0
[truncated: 18 more columns]
